# Supplementary material for: Diterpenoids with Schistosomula-Killing and Anti-Fibrosis Activities In Vitro from the Leaves of Croton tiglium
Source: Molecules. 2024 Jan 13;29(2):401. doi: 10.3390/molecules29020401 (PMC10818740; doi:10.3390/molecules29020401)
Supplement: Supplementary file 1 [file molecules-29-00401-s001.zip]

Archive with 1 entries (1 files):
- molecules-2766899-supplementary.pdf
